# Supplementary material for: Enhanced Angiogenesis in HUVECs Preconditioned with Media from Adipocytes Differentiated from Lipedema Adipose Stem Cells In Vitro
Source: Int J Mol Sci. 2023 Sep 1;24(17):13572. doi: 10.3390/ijms241713572 (PMC10487727; doi:10.3390/ijms241713572)
Supplement: Supplementary file 1 [file ijms-24-13572-s001.zip]

Archive with 1 entries (1 files):
- ijms-2564723-supplementary.pdf
